# Supplementary material for: Conserved Overlapping Gene Arrangement, Restricted Expression, and Biochemical Activities of DNA Polymerase ν (POLN)
Source: J Biol Chem. 2015 Aug 12;290(40):24278–93. doi: 10.1074/jbc.M115.677419 (PMC4591814; doi:10.1074/jbc.M115.677419)
Supplement: Supplemental Data [file supp_M115.677419_jbc.M115.677419-1.xlsx]

## Sheet: Sheet1
	Top 150 ranking hits in the POLN complex (DNA repair-related proteins are highlighted in yellow)
	Identified Proteins	Accession Number	Molecular Weight	Spectral counts	Unique peptides
1	DNA polymerase nu OS=Homo sapiens GN=POLN PE=1 SV=2	DPOLN_HUMAN	100 kDa	1207	349
2	Antigen KI-67 OS=Homo sapiens GN=MKI67 PE=1 SV=2	KI67_HUMAN	359 kDa	96	60
3	Probable helicase senataxin OS=Homo sapiens GN=SETX PE=1 SV=4	SETX_HUMAN	303 kDa	90	48
4	Histone-lysine N-methyltransferase SETD2 OS=Homo sapiens GN=SETD2 PE=1 SV=3	SETD2_HUMAN	288 kDa	98	48
5	Nuclear receptor corepressor 1 OS=Homo sapiens GN=NCOR1 PE=1 SV=2	NCOR1_HUMAN	270 kDa	58	30
6	Transcription factor E2F7 OS=Homo sapiens GN=E2F7 PE=1 SV=3	E2F7_HUMAN	100 kDa	65	31
7	Nuclear mitotic apparatus protein 1 OS=Homo sapiens GN=NUMA1 PE=1 SV=2	NUMA1_HUMAN	238 kDa	66	37
8	MAP7 domain-containing protein 3 OS=Homo sapiens GN=MAP7D3 PE=1 SV=2	MA7D3_HUMAN	98 kDa	47	28
9	MAX gene-associated protein OS=Homo sapiens GN=MGA PE=1 SV=2	MGAP_HUMAN	332 kDa	51	31
10	Plakophilin-3 OS=Homo sapiens GN=PKP3 PE=1 SV=1	PKP3_HUMAN	87 kDa	47	23
11	Nucleosome-remodeling factor subunit BPTF OS=Homo sapiens GN=BPTF PE=1 SV=3	BPTF_HUMAN	338 kDa	48	29
12	Tripartite motif-containing protein 29 OS=Homo sapiens GN=TRIM29 PE=1 SV=2	TRI29_HUMAN	66 kDa	50	24
13	SWI/SNF-related matrix-associated actin-dependent regulator of chromatin subfamily A member 5 OS=Homo sapiens GN=SMARCA5 PE=1 SV=1	SMCA5_HUMAN	122 kDa	43	29
14	Nuclear receptor corepressor 2 OS=Homo sapiens GN=NCOR2 PE=1 SV=2	NCOR2_HUMAN	275 kDa	40	22
15	SURP and G-patch domain-containing protein 2 OS=Homo sapiens GN=SUGP2 PE=1 SV=2	SUGP2_HUMAN	120 kDa	37	20
16	Protein Wiz OS=Homo sapiens GN=WIZ PE=1 SV=2	WIZ_HUMAN	179 kDa	42	24
17	Histone lysine demethylase PHF8 OS=Homo sapiens GN=PHF8 PE=1 SV=3	PHF8_HUMAN	118 kDa	38	18
18	RuvB-like 2 OS=Homo sapiens GN=RUVBL2 PE=1 SV=3	RUVB2_HUMAN	51 kDa	35	22
19	Chromodomain-helicase-DNA-binding protein 6 OS=Homo sapiens GN=CHD6 PE=1 SV=4	CHD6_HUMAN	305 kDa	37	23
20	Ubiquitin-associated protein 2-like OS=Homo sapiens GN=UBAP2L PE=1 SV=2	UBP2L_HUMAN	115 kDa	38	17
21	Myopalladin OS=Homo sapiens GN=MYPN PE=1 SV=2	MYPN_HUMAN	145 kDa	35	23
22	Uncharacterized protein C14orf43 OS=Homo sapiens GN=C14orf43 PE=1 SV=2	CN043_HUMAN	115 kDa	34	19
23	Metastasis-associated protein MTA2 OS=Homo sapiens GN=MTA2 PE=1 SV=1	MTA2_HUMAN	75 kDa	33	16
24	Chromodomain-helicase-DNA-binding protein 7 OS=Homo sapiens GN=CHD7 PE=1 SV=3	CHD7_HUMAN	336 kDa	32	20
25	Catenin delta-1 OS=Homo sapiens GN=CTNND1 PE=1 SV=1	CTND1_HUMAN	108 kDa	28	18
26	A-kinase anchor protein 13 OS=Homo sapiens GN=AKAP13 PE=1 SV=2	AKP13_HUMAN	308 kDa	32	23
27	Zinc finger protein 318 OS=Homo sapiens GN=ZNF318 PE=1 SV=2	ZN318_HUMAN	251 kDa	30	18
28	Superkiller viralicidic activity 2-like 2 OS=Homo sapiens GN=SKIV2L2 PE=1 SV=3	SK2L2_HUMAN	118 kDa	36	20
29	Rapamycin-insensitive companion of mTOR OS=Homo sapiens GN=RICTOR PE=1 SV=1	RICTR_HUMAN	192 kDa	24	13
30	Rho guanine nucleotide exchange factor 2 OS=Homo sapiens GN=ARHGEF2 PE=1 SV=4	ARHG2_HUMAN	112 kDa	29	17
31	Ankyrin repeat and KH domain-containing protein 1 OS=Homo sapiens GN=ANKHD1 PE=1 SV=1	ANKH1_HUMAN	269 kDa	32	19
32	CDKN2A-interacting protein OS=Homo sapiens GN=CDKN2AIP PE=1 SV=3	CARF_HUMAN	61 kDa	32	21
33	Protein ELYS OS=Homo sapiens GN=AHCTF1 PE=1 SV=3	ELYS_HUMAN	253 kDa	30	17
34	E3 ubiquitin-protein ligase HECTD1 OS=Homo sapiens GN=HECTD1 PE=1 SV=3	HECD1_HUMAN	289 kDa	28	19
35	Structural maintenance of chromosomes protein 3 OS=Homo sapiens GN=SMC3 PE=1 SV=2	SMC3_HUMAN	142 kDa	27	15
36	Transformation/transcription domain-associated protein OS=Homo sapiens GN=TRRAP PE=1 SV=3	TRRAP_HUMAN	438 kDa	26	18
37	Chromodomain-helicase-DNA-binding protein 8 OS=Homo sapiens GN=CHD8 PE=1 SV=5	CHD8_HUMAN	291 kDa	25	14
38	Serine/threonine-protein phosphatase 6 regulatory subunit 3 OS=Homo sapiens GN=PPP6R3 PE=1 SV=2	PP6R3_HUMAN	98 kDa	29	18
39	Breast cancer type 1 susceptibility protein OS=Homo sapiens GN=BRCA1 PE=1 SV=2	BRCA1_HUMAN	208 kDa	23	15
40	Caspase recruitment domain-containing protein 6 OS=Homo sapiens GN=CARD6 PE=1 SV=2	CARD6_HUMAN	116 kDa	23	12
41	DNA-directed RNA polymerase II subunit RPB2 OS=Homo sapiens GN=POLR2B PE=1 SV=1	RPB2_HUMAN	134 kDa	30	19
42	Glucocorticoid receptor OS=Homo sapiens GN=NR3C1 PE=1 SV=1	GCR_HUMAN	86 kDa	27	13
43	RuvB-like 1 OS=Homo sapiens GN=RUVBL1 PE=1 SV=1	RUVB1_HUMAN	50 kDa	27	16
44	Transcriptional repressor p66-beta OS=Homo sapiens GN=GATAD2B PE=1 SV=1	P66B_HUMAN	65 kDa	24	12
45	Activating molecule in BECN1-regulated autophagy protein 1 OS=Homo sapiens GN=AMBRA1 PE=1 SV=2	AMRA1_HUMAN	143 kDa	25	17
46	Protein EMSY OS=Homo sapiens GN=EMSY PE=1 SV=2	EMSY_HUMAN	141 kDa	24	14
47	Zinc finger RNA-binding protein OS=Homo sapiens GN=ZFR PE=1 SV=2	ZFR_HUMAN	117 kDa	22	15
48	Pumilio homolog 1 OS=Homo sapiens GN=PUM1 PE=1 SV=3	PUM1_HUMAN	126 kDa	26	14
49	F-box-like/WD repeat-containing protein TBL1XR1 OS=Homo sapiens GN=TBL1XR1 PE=1 SV=1	TBL1R_HUMAN	56 kDa	23	13
50	Calmodulin-regulated spectrin-associated protein 3 OS=Homo sapiens GN=KIAA1543 PE=1 SV=2	CAMP3_HUMAN	135 kDa	25	14
51	Targeting protein for Xklp2 OS=Homo sapiens GN=TPX2 PE=1 SV=2	TPX2_HUMAN	86 kDa	20	14
52	RING finger protein 219 OS=Homo sapiens GN=RNF219 PE=1 SV=1	RN219_HUMAN	81 kDa	24	11
53	Host cell factor 1 OS=Homo sapiens GN=HCFC1 PE=1 SV=2	HCFC1_HUMAN	209 kDa	19	14
54	5'-3' exoribonuclease 1 OS=Homo sapiens GN=XRN1 PE=1 SV=1	XRN1_HUMAN	194 kDa	23	14
55	Smoothelin OS=Homo sapiens GN=SMTN PE=1 SV=7	SMTN_HUMAN	99 kDa	17	12
56	Epithelial splicing regulatory protein 2 OS=Homo sapiens GN=ESRP2 PE=1 SV=1	ESRP2_HUMAN	78 kDa	23	15
57	DNA endonuclease RBBP8 OS=Homo sapiens GN=RBBP8 PE=1 SV=2	COM1_HUMAN	102 kDa	15	8
58	Pre-mRNA 3'-end-processing factor FIP1 OS=Homo sapiens GN=FIP1L1 PE=1 SV=1	FIP1_HUMAN	67 kDa	19	9
59	Treslin OS=Homo sapiens GN=TICRR PE=1 SV=2	TICRR_HUMAN	211 kDa	20	11
60	RNA-binding protein 39 OS=Homo sapiens GN=RBM39 PE=1 SV=2	RBM39_HUMAN	59 kDa	20	12
61	Constitutive coactivator of PPAR-gamma-like protein 1 OS=Homo sapiens GN=FAM120A PE=1 SV=2	F120A_HUMAN	122 kDa	19	12
62	Uncharacterized protein KIAA1671 OS=Homo sapiens GN=KIAA1671 PE=1 SV=2	K1671_HUMAN	197 kDa	19	14
63	E3 SUMO-protein ligase RanBP2 OS=Homo sapiens GN=RANBP2 PE=1 SV=2	RBP2_HUMAN	358 kDa	18	12
64	Centrosomal protein of 170 kDa OS=Homo sapiens GN=CEP170 PE=1 SV=1	CE170_HUMAN	175 kDa	15	9
65	MHC class II regulatory factor RFX1 OS=Homo sapiens GN=RFX1 PE=1 SV=2	RFX1_HUMAN	105 kDa	19	12
66	Mitogen-activated protein kinase kinase kinase 7 OS=Homo sapiens GN=MAP3K7 PE=1 SV=1	M3K7_HUMAN	67 kDa	17	11
67	PHD finger protein 3 OS=Homo sapiens GN=PHF3 PE=1 SV=3	PHF3_HUMAN	229 kDa	18	10
68	Helicase-like transcription factor OS=Homo sapiens GN=HLTF PE=1 SV=2	HLTF_HUMAN	114 kDa	15	11
69	La-related protein 7 OS=Homo sapiens GN=LARP7 PE=1 SV=1	LARP7_HUMAN	67 kDa	18	11
70	Glutamine and serine-rich protein 1 OS=Homo sapiens GN=QSER1 PE=1 SV=3	QSER1_HUMAN	190 kDa	21	13
71	N-acetyltransferase ESCO2 OS=Homo sapiens GN=ESCO2 PE=1 SV=1	ESCO2_HUMAN	68 kDa	16	12
72	BRCA1-associated RING domain protein 1 OS=Homo sapiens GN=BARD1 PE=1 SV=2	BARD1_HUMAN	87 kDa	15	8
73	TGF-beta-activated kinase 1 and MAP3K7-binding protein 1 OS=Homo sapiens GN=TAB1 PE=1 SV=1	TAB1_HUMAN	55 kDa	18	9
74	Protein TANC2 OS=Homo sapiens GN=TANC2 PE=1 SV=3	TANC2_HUMAN	220 kDa	19	13
75	Protein PRR14L OS=Homo sapiens GN=PRR14L PE=1 SV=1	PR14L_HUMAN	237 kDa	16	12
76	Src substrate cortactin OS=Homo sapiens GN=CTTN PE=1 SV=2	SRC8_HUMAN	62 kDa	15	10
77	ATPase family AAA domain-containing protein 5 OS=Homo sapiens GN=ATAD5 PE=1 SV=4	ATAD5_HUMAN	208 kDa	16	11
78	Uncharacterized protein C3orf63 OS=Homo sapiens GN=C3orf63 PE=1 SV=3	CC063_HUMAN	189 kDa	14	10
79	DNA cross-link repair 1A protein OS=Homo sapiens GN=DCLRE1A PE=1 SV=3	DCR1A_HUMAN	116 kDa	13	8
80	Integrator complex subunit 10 OS=Homo sapiens GN=INTS10 PE=1 SV=2	INT10_HUMAN	82 kDa	10	8
81	ADP-ribosylation factor GTPase-activating protein 2 OS=Homo sapiens GN=ARFGAP2 PE=1 SV=1	ARFG2_HUMAN	57 kDa	12	6
82	Desmoplakin OS=Homo sapiens GN=DSP PE=1 SV=3	DESP_HUMAN	332 kDa	15	11
83	Rho GTPase-activating protein 11A OS=Homo sapiens GN=ARHGAP11A PE=1 SV=2	RHGBA_HUMAN	114 kDa	15	10
84	TAR DNA-binding protein 43 OS=Homo sapiens GN=TARDBP PE=1 SV=1	TADBP_HUMAN	45 kDa	15	4
85	Nuclear factor interleukin-3-regulated protein OS=Homo sapiens GN=NFIL3 PE=1 SV=2	NFIL3_HUMAN	51 kDa	16	9
86	General transcription factor 3C polypeptide 4 OS=Homo sapiens GN=GTF3C4 PE=1 SV=2	TF3C4_HUMAN	92 kDa	18	11
87	AT-rich interactive domain-containing protein 5B OS=Homo sapiens GN=ARID5B PE=1 SV=3	ARI5B_HUMAN	132 kDa	12	6
88	Partner and localizer of BRCA2 OS=Homo sapiens GN=PALB2 PE=1 SV=1	PALB2_HUMAN	131 kDa	17	11
89	DNA polymerase delta catalytic subunit OS=Homo sapiens GN=POLD1 PE=1 SV=2	DPOD1_HUMAN	124 kDa	13	10
90	cGMP-inhibited 3',5'-cyclic phosphodiesterase A OS=Homo sapiens GN=PDE3A PE=1 SV=3	PDE3A_HUMAN	125 kDa	19	10
91	Uncharacterized protein C19orf21 OS=Homo sapiens GN=C19orf21 PE=1 SV=1	CS021_HUMAN	75 kDa	13	7
92	Integrator complex subunit 1 OS=Homo sapiens GN=INTS1 PE=1 SV=2	INT1_HUMAN	244 kDa	17	12
93	Forkhead box protein C1 OS=Homo sapiens GN=FOXC1 PE=1 SV=3	FOXC1_HUMAN	57 kDa	14	6
94	Fanconi anemia group J protein OS=Homo sapiens GN=BRIP1 PE=1 SV=1	FANCJ_HUMAN	141 kDa	16	12
95	Lysine-specific histone demethylase 1A OS=Homo sapiens GN=KDM1A PE=1 SV=2	KDM1A_HUMAN	93 kDa	14	9
96	Zinc finger and BTB domain-containing protein 24 OS=Homo sapiens GN=ZBTB24 PE=1 SV=2	ZBT24_HUMAN	78 kDa	14	7
97	CAD protein OS=Homo sapiens GN=CAD PE=1 SV=3	PYR1_HUMAN	243 kDa	15	11
98	Zinc finger protein with KRAB and SCAN domains 1 OS=Homo sapiens GN=ZKSCAN1 PE=1 SV=3	ZKSC1_HUMAN	64 kDa	16	9
99	Parafibromin OS=Homo sapiens GN=CDC73 PE=1 SV=1	CDC73_HUMAN	61 kDa	16	9
100	Protein LAS1 homolog OS=Homo sapiens GN=LAS1L PE=1 SV=2	LAS1L_HUMAN	83 kDa	14	10
101	Mediator of RNA polymerase II transcription subunit 12 OS=Homo sapiens GN=MED12 PE=1 SV=4	MED12_HUMAN	243 kDa	17	11
102	Ribonucleoprotein PTB-binding 1 OS=Homo sapiens GN=RAVER1 PE=1 SV=1	RAVR1_HUMAN	64 kDa	11	6
103	TGF-beta-activated kinase 1 and MAP3K7-binding protein 2 OS=Homo sapiens GN=TAB2 PE=1 SV=1	TAB2_HUMAN	76 kDa	12	7
104	Histone deacetylase 2 OS=Homo sapiens GN=HDAC2 PE=1 SV=2	HDAC2_HUMAN	55 kDa	13	7
105	Non-POU domain-containing octamer-binding protein OS=Homo sapiens GN=NONO PE=1 SV=4	NONO_HUMAN	54 kDa	12	8
106	Insulin receptor substrate 2 OS=Homo sapiens GN=IRS2 PE=1 SV=2	IRS2_HUMAN	137 kDa	13	8
107	Chromobox protein homolog 8 OS=Homo sapiens GN=CBX8 PE=1 SV=3	CBX8_HUMAN	43 kDa	11	6
108	Paired amphipathic helix protein Sin3b OS=Homo sapiens GN=SIN3B PE=1 SV=2	SIN3B_HUMAN	133 kDa	13	9
109	Structural maintenance of chromosomes protein 2 OS=Homo sapiens GN=SMC2 PE=1 SV=2	SMC2_HUMAN	136 kDa	11	7
110	Transcription elongation regulator 1 OS=Homo sapiens GN=TCERG1 PE=1 SV=2	TCRG1_HUMAN	124 kDa	9	6
111	Protein lin-54 homolog OS=Homo sapiens GN=LIN54 PE=1 SV=3	LIN54_HUMAN	79 kDa	10	8
112	Poly(rC)-binding protein 1 OS=Homo sapiens GN=PCBP1 PE=1 SV=2	PCBP1_HUMAN	37 kDa	14	6
113	Rac GTPase-activating protein 1 OS=Homo sapiens GN=RACGAP1 PE=1 SV=1	RGAP1_HUMAN	71 kDa	11	6
114	Nucleolar RNA helicase 2 OS=Homo sapiens GN=DDX21 PE=1 SV=5	DDX21_HUMAN	87 kDa	13	8
115	Sentrin-specific protease 1 OS=Homo sapiens GN=SENP1 PE=1 SV=2	SENP1_HUMAN	73 kDa	13	9
116	Methylcytosine dioxygenase TET2 OS=Homo sapiens GN=TET2 PE=1 SV=3	TET2_HUMAN	224 kDa	13	10
117	Target of rapamycin complex 2 subunit MAPKAP1 OS=Homo sapiens GN=MAPKAP1 PE=1 SV=2	SIN1_HUMAN	59 kDa	12	6
118	Breast cancer type 2 susceptibility protein OS=Homo sapiens GN=BRCA2 PE=1 SV=2	BRCA2_HUMAN	384 kDa	7	7
119	BCL-6 corepressor OS=Homo sapiens GN=BCOR PE=1 SV=1	BCOR_HUMAN	192 kDa	10	8
120	Transcriptional regulator Kaiso OS=Homo sapiens GN=ZBTB33 PE=1 SV=2	KAISO_HUMAN	74 kDa	12	5
121	Serine/threonine-protein kinase 38 OS=Homo sapiens GN=STK38 PE=1 SV=1	STK38_HUMAN	54 kDa	12	6
122	Death-inducer obliterator 1 OS=Homo sapiens GN=DIDO1 PE=1 SV=5	DIDO1_HUMAN	244 kDa	11	7
123	Transcriptional repressor p66-alpha OS=Homo sapiens GN=GATAD2A PE=1 SV=1	P66A_HUMAN	68 kDa	11	7
124	Structural maintenance of chromosomes protein 1A OS=Homo sapiens GN=SMC1A PE=1 SV=2	SMC1A_HUMAN	143 kDa	8	6
125	CCR4-NOT transcription complex subunit 1 OS=Homo sapiens GN=CNOT1 PE=1 SV=2	CNOT1_HUMAN	267 kDa	11	8
126	Mitotic spindle assembly checkpoint protein MAD1 OS=Homo sapiens GN=MAD1L1 PE=1 SV=2	MD1L1_HUMAN	83 kDa	10	6
127	RNA-binding protein 10 OS=Homo sapiens GN=RBM10 PE=1 SV=3	RBM10_HUMAN	104 kDa	12	7
128	Thyroid hormone receptor-associated protein 3 OS=Homo sapiens GN=THRAP3 PE=1 SV=2	TR150_HUMAN	109 kDa	12	9
129	Zinc finger protein 609 OS=Homo sapiens GN=ZNF609 PE=1 SV=2	ZN609_HUMAN	151 kDa	11	7
130	Zinc finger protein 644 OS=Homo sapiens GN=ZNF644 PE=1 SV=2	ZN644_HUMAN	150 kDa	13	9
131	Rho GTPase-activating protein 23 OS=Homo sapiens GN=ARHGAP23 PE=1 SV=2	RHG23_HUMAN	162 kDa	8	5
132	POZ-, AT hook-, and zinc finger-containing protein 1 OS=Homo sapiens GN=PATZ1 PE=1 SV=1	PATZ1_HUMAN	74 kDa	7	5
133	HAUS augmin-like complex subunit 6 OS=Homo sapiens GN=HAUS6 PE=1 SV=2	HAUS6_HUMAN	109 kDa	7	6
134	Cyclin-dependent kinase 9 OS=Homo sapiens GN=CDK9 PE=1 SV=3	CDK9_HUMAN	43 kDa	11	5
135	Methylosome protein 50 OS=Homo sapiens GN=WDR77 PE=1 SV=1	MEP50_HUMAN	37 kDa	7	3
136	WD repeat-containing protein 76 OS=Homo sapiens GN=WDR76 PE=1 SV=2	WDR76_HUMAN	70 kDa	9	5
137	Cell division cycle-associated protein 2 OS=Homo sapiens GN=CDCA2 PE=1 SV=2	CDCA2_HUMAN	113 kDa	10	7
138	T-complex protein 1 subunit gamma OS=Homo sapiens GN=CCT3 PE=1 SV=4	TCPG_HUMAN	61 kDa	12	7
139	Replication factor C subunit 4 OS=Homo sapiens GN=RFC4 PE=1 SV=2	RFC4_HUMAN	40 kDa	10	7
140	E3 SUMO-protein ligase CBX4 OS=Homo sapiens GN=CBX4 PE=1 SV=3	CBX4_HUMAN	61 kDa	11	9
141	Chromodomain-helicase-DNA-binding protein 9 OS=Homo sapiens GN=CHD9 PE=1 SV=2	CHD9_HUMAN	326 kDa	9	8
142	Histone-lysine N-methyltransferase EHMT1 OS=Homo sapiens GN=EHMT1 PE=1 SV=4	EHMT1_HUMAN	141 kDa	9	5
143	Component of gems 4 OS=Homo sapiens GN=GEMIN4 PE=1 SV=2	GEMI4_HUMAN	120 kDa	14	8
144	Protein transport protein Sec16A OS=Homo sapiens GN=SEC16A PE=1 SV=3	SC16A_HUMAN	234 kDa	11	8
145	Protein LAP2 OS=Homo sapiens GN=ERBB2IP PE=1 SV=2	LAP2_HUMAN	158 kDa	6	5
146	Ensconsin OS=Homo sapiens GN=MAP7 PE=1 SV=1	MAP7_HUMAN	84 kDa	9	5
147	Ankyrin-3 OS=Homo sapiens GN=ANK3 PE=1 SV=3	ANK3_HUMAN	480 kDa	10	7
148	Histone deacetylase 3 OS=Homo sapiens GN=HDAC3 PE=1 SV=2	HDAC3_HUMAN	49 kDa	7	4
149	Class E basic helix-loop-helix protein 40 OS=Homo sapiens GN=BHLHE40 PE=1 SV=1	BHE40_HUMAN	46 kDa	7	4
150	Kinesin-like protein KIF2C OS=Homo sapiens GN=KIF2C PE=1 SV=2	KIF2C_HUMAN	81 kDa	9	6
